# Supplementary material for: A Comparison of Three Measures to Identify Postnatal Anxiety: Analysis of the 2020 National Maternity Survey in England
Source: Int J Environ Res Public Health. 2022 May 28;19(11):6578. doi: 10.3390/ijerph19116578 (PMC9180011; doi:10.3390/ijerph19116578)
Supplement: Supplementary file 1 [file ijerph-19-06578-s001.zip]

Archive with 1 entries (1 files):
- ijerph-1740781-supplementary.pdf
